# Supplementary material for: Development of High-Performance Catalytic Ceramic Membrane Microchannel Reactor for Carbon Dioxide Conversion to Methanol
Source: Membranes (Basel). 2026 Jan 17;16(1):45. doi: 10.3390/membranes16010045 (PMC12843860; doi:10.3390/membranes16010045)
Supplement: Supplementary file 1 [file membranes-16-00045-s001.zip]

Archive with 1 entries (1 files):
- membranes-4042884-supplementary.pdf
